# Supplementary material for: Mapping IgA Epitope and Cross-Reactivity between Severe Acute Respiratory Syndrome-Associated Coronavirus 2 and DENV
Source: Vaccines (Basel). 2023 Nov 24;11(12):1749. doi: 10.3390/vaccines11121749 (PMC10747746; doi:10.3390/vaccines11121749)
Supplement: Supplementary file 1 [file vaccines-11-01749-s001.zip]

Archive with 1 entries (1 files):
- vaccines-2687060-supplementary.pdf
